# Supplementary material for: Plasma Circular RNAs hsa_circ_0001953 and hsa_circ_0009024 as Diagnostic Biomarkers for Active Tuberculosis
Source: Front Microbiol. 2018 Aug 30;9:2010. doi: 10.3389/fmicb.2018.02010 (PMC6126419; doi:10.3389/fmicb.2018.02010)
Supplement: Supplementary file 3 [file Table_3.xls]

## Sheet: Sheet1
Table S3. The raw Ct value of hsa_circ_0009024 and hsa_circ_0001953.
	GAPDH (CT Value)	hsa_circ_0009024 (CT Value)		GAPDH (CT Value)	hsa_circ_0009024 (CT Value)			GAPDH (CT Value)	hsa_circ_0001953 (CT Value)		GAPDH (CT Value)	hsa_circ_0001953 (CT Value)
TB1	22.62	27.07	HC1	23.61	29.19		TB1	23.58	29.8	HC1	23.04	30.27
TB2	23.21	28.47	HC2	24.27	29.72		TB2	25.22	31.39	HC2	24.86	32.23
TB3	23.91	29.75	HC3	24.88	32.37		TB3	24.36	30.18	HC3	23.43	31
TB4	23.58	28.61	HC4	25.01	30.97		TB4	25.26	30.26	HC4	24.16	30.98
TB5	23.09	27.83	HC5	25.05	32.69		TB5	24.92	30.84	HC5	23.97	30.49
TB6	24.59	31.46	HC6	22.84	29.62		TB6	24.45	30.95	HC6	25.01	31.64
TB7	24.22	29.56	HC7	23.93	29.05		TB7	24.83	30.52	HC7	23.84	30.23
TB8	23.83	29.8	HC8	23.15	29.79		TB8	24.96	29.59	HC8	24.36	31.73
TB9	22.68	27.57	HC9	23.74	29.86		TB9	25.35	31.42	HC9	22.82	30.82
TB10	22.48	27.92	HC10	28	33.62		TB10	25.86	31.07	HC10	24.03	31.4
TB11	22	26.95	HC11	23.66	29.57		TB11	24.87	31.5	HC11	23.31	30.13
TB12	24.45	30.37	HC12	23.91	30.42		TB12	25.55	31.1	HC12	22.16	28.74
TB13	22.75	27.63	HC13	24.43	29.9		TB13	25.48	31.58	HC13	21.54	28.23
TB14	24.35	31.02	HC14	23.74	29.7		TB14	25.95	32.21	HC14	22.46	28.45
TB15	22.94	27.28	HC15	24.17	31.04		TB15	24.42	30.56	HC15	24.12	30.64
TB16	23.73	27.8	HC16	23.83	29.61		TB16	24.68	30.21	HC16	24.16	30.6
TB17	22.5	27.24	HC17	23.48	30.03		TB17	24.88	30.15	HC17	26.78	33.85
TB18	23.55	28.88	HC18	24.12	30.76		TB18	25.32	30.17	HC18	23.7	31.09
TB19	23.51	27.47	HC19	23.84	30.62		TB19	24.92	29.36	HC19	24.23	30.4
TB20	22.91	27.58	HC20	23.24	30.22		TB20	25.3	29.63	HC20	24.69	31.51
TB21	22.35	27.61	HC21	22.95	29.18		TB21	22.36	27.94	HC21	25.48	32.17
TB22	23.09	27.28	HC22	23.8	31.35		TB22	23.19	28.19	HC22	25.08	30.87
TB23	23.07	30.13	HC23	24.52	31.58		TB23	22.13	27.53	HC23	24.26	33.04
TB24	23.68	28.64	HC24	22.94	28.74		TB24	24.32	30.24	HC24	23.63	31.6
TB25	23.19	29.12	HC25	22.95	29.73		TB25	25.05	30.8	HC25	26.33	33.9
TB26	25.25	30.53	HC26	24.45	31.86		TB26	24.58	31.19	HC26	23.53	30.74
TB27	23.44	28.18	HC27	23.7	30.48		TB27	24.71	30.85	HC27	24.73	30.28
TB28	24.95	31.23	HC28	24.37	30.6		TB28	22.54	28.54	HC28	24	30.44
TB29	22.68	29.26	HC29	24.43	30.42		TB29	24.94	30.17	HC29	22.96	30.07
TB30	23.86	29.87	HC30	24.59	30.69		TB30	25.15	30.5	HC30	22.91	29.94
TB31	21.69	27.24	HC31	23.4	29.66		TB31	25.12	29.83	HC31	24	32.11
TB32	23.27	28.91	HC32	24.14	32.42		TB32	25.61	31.48	HC32	22.84	29.68
TB33	23.05	27.44	HC33	23.7	29.55		TB33	24.59	30.07	HC33	24.19	31.76
TB34	22.85	30.18	HC34	25.12	30.08		TB34	24.31	29.35	HC34	21.33	28.72
TB35	22.32	27.17	HC35	22.32	28.57		TB35	24.47	29.76	HC35	22.89	30.09
TB36	24.36	30	HC36	23.6	29.87		TB36	24.94	30.59	HC36	23.67	29.44
TB37	23.43	29.63	HC37	23.84	29.32		TB37	24.64	32.01	HC37	22.96	30.35
TB38	22.23	27.79	HC38	24.79	31.27		TB38	24.33	31.15	HC38	21.47	28.44
TB39	22.96	28.16	HC39	23.96	30.42		TB39	23.69	31.06	HC39	24.85	31.54
TB40	22.32	28.88	HC40	23.09	29.89		TB40	24.36	31.05	HC40	22.29	28.82
TB41	22.13	28.91	HC41	23.55	30.17		TB41	25.03	32.68	HC41	22.32	30.97
TB42	22.55	28.57	HC42	23.53	29.63		TB42	24.93	31.75	HC42	25.3	32.12
TB43	22.16	26.88	HC43	23.28	30.24		TB43	24.74	32.11	HC43	24.83	32.2
TB44	22.65	27.54	HC44	24.19	30.96		TB44	24.87	29.19	HC44	23.6	30.29
TB45	22.06	27.42	HC45	23.11	28.66		TB45	25.24	29.51	HC45	25	32.65
TB46	22.94	27.47	HC46	22.88	29.86		TB46	24.85	30.12	HC46	24.97	31.79
TB47	25.58	30.95	HC47	24.32	31.42		TB47	26.06	33.27	HC47	24.69	32.06
TB48	24.01	29.83	HC48	24.2	30.98		TB48	24.86	31.68	HC48	24.19	31.26
TB49	24.42	31.48	HC49	23.37	29.85		TB49	25.53	31.68	HC49	24.38	31.8
TB50	25.55	31.25	HC50	23.41	29.87		TB50	24.43	31.54	HC50	24.13	31.45
TB51	24.66	29.81	HC51	23.61	29.83		TB51	25.29	31.01	HC51	23.35	30.38
TB52	24.3	31.31	HC52	24.27	30.36		TB52	23.98	30.32	HC52	24.14	31.29
TB53	23.95	30.75	HC53	24.88	31.1		TB53	24.42	30.4	HC53	23.42	30.33
TB54	24.6	31.36	HC54	25.01	30.86		TB54	23.38	28.55	HC54	21.9	28.15
TB55	24.32	30.78	HC55	25.05	30.69		TB55	24.75	30.84	HC55	25.35	31.04
TB56	23.7	30.5	HC56	22.84	28.48		TB56	21.64	28.3	HC56	22.73	30.31
TB57	23.41	29.66	HC57	23.93	29.48		TB57	25.07	30.93	HC57	22.76	30.54
TB58	24.27	30.17	HC58	23.15	29.89		TB58	23.95	28.75	HC58	25.81	32.84
TB59	25.01	31.19	HC59	23.74	29.12		TB59	22.59	28.83	HC59	25.33	33.3
TB60	23.39	29.32	HC60	28	33.3		TB60	23.04	28.42	HC60	24.07	31.65
TB61	23.41	29.32	HC61	23.66	29.3		TB61	21.82	28.62	HC61	25.5	33.21
TB62	24.93	30.82	HC62	23.91	30		TB62	24.4	30.12	HC62	25.47	32.89
TB63	24.17	31.28	HC63	24.43	29.52		TB63	22.55	28.82	HC63	25.18	32.21
TB64	24.86	32.6	HC64	23.74	30.29		TB64	24.36	30.78	HC64	24.67	31.61
TB65	24.92	32.33	HC65	24.17	30.55		TB65	24.25	30.56	HC65	24.87	31.37
TB66	25.08	30.17	HC66	23.83	29.29		TB66	24.46	30.16	HC66	24.61	32.39
TB67	23.86	30.8	HC67	23.48	30.22		TB67	24.08	29.52	HC67	21.42	29.71
TB68	24.63	31.21	HC68	24.12	33.67		TB68	24.12	29.13	HC68	25.72	33.63
TB69	24.17	30.42	HC69	23.84	30.39		TB69	23.86	28.47	HC69	24.85	32.27
TB70	25.62	32.2	HC70	23.24	29.46		TB70	23.15	27.65	HC70	25.77	32.68
TB71	22.76	26.86	HC71	22.95	29.69		TB71	23.8	29.55	HC71	25.42	32.21
TB72	24.07	28.98	HC72	23.8	30.02		TB72	24.39	29.56	HC72	24.94	31.63
TB73	24.32	29.81	HC73	24.52	30.48		TB73	24.52	30.09	HC73	25.33	31.58
TB74	25.29	29.96	HC74	22.94	29.03		TB74	24.56	30.65	HC74	25.46	31.85
TB75	24.44	28.82	HC75	22.95	28.8		TB75	22.39	28.31	HC75	25.86	32.11
TB76	23.56	30.07	HC76	24.45	30.54		TB76	23.46	30.24	HC76	26.38	34.67
TB77	24.03	29.02	HC77	23.7	29.92		TB77	22.7	29.01	HC77	25.37	32.14
TB78	24	29.62	HC78	24.37	31.33		TB78	23.28	29.45	HC78	26.06	34.5
TB79	23.75	28.29	HC79	24.43	31.98		TB79	27.45	32.85	HC79	25.99	33.57
TB80	24.67	29.76	HC80	24.59	30.89		TB80	23.19	28.71	HC80	26.47	34.42
TB81	23.57	28.17	HC81	23.4	29.3		TB81	23.45	28.32	HC81	24.91	32.35
TB82	23.34	28.9	HC82	24.14	29.87		TB82	23.96	29.71	HC82	25.17	32.09
TB83	24.8	29.33	HC83	23.7	29.84		TB83	23.28	29.64	HC83	25.38	32.41
TB84	24.69	31	HC84	25.12	31.58		TB84	23.7	29.71	HC84	25.83	33.1
TB85	23.83	27.82	HC85	22.32	28.6		TB85	23.36	28.67	HC85	25.42	32.73
TB86	23.88	27.59	HC86	23.6	30.15		TB86	23.03	29.15	HC86	25.81	33.01
TB87	23.07	27.45	HC87	23.84	29.99		TB87	23.65	30.35	HC87	22.81	29.58
TB88	23.67	28.65	HC88	24.79	31.01		TB88	23.38	29.27	HC88	23.65	30.15
TB89	24.39	28	HC89	23.96	30.3		TB89	22.5	28.09	HC89	22.57	29.15
TB90	24.05	28.37	HC90	23.09	29.75		TB90	23.34	29.61	HC90	24.81	32.16
TB91	23.56	28.47	HC91	23.55	31.1		TB91	24.04	30.24	HC91	25.55	32.6
TB92	25.08	28.92	HC92	23.53	29.81		TB92	22.79	29.61	HC92	25.07	32.85
TB93	24.7	31.42	HC93	23.28	29.94		TB93	22.5	28.25	HC93	25.2	32.8
TB94	24.3	28.91	HC94	24.19	30.57		TB94	23.97	30.26	HC94	22.99	29.76
TB95	23.13	28.7	HC95	23.11	29.41		TB95	23.24	29.69	HC95	25.44	31.94
TB96	22.93	27.86	HC96	22.88	28.66		TB96	23.9	30.67	HC96	25.65	32.32
TB97	22.44	26.82	HC97	24.32	30.66		TB97	23.96	29.7	HC97	25.62	33.4
TB98	24.93	30.87	HC98	24.2	29.82		TB98	24.11	29.58	HC98	26.12	34.41
TB99	23.2	29.42	HC99	23.37	29.31		TB99	22.94	28.14	HC99	25.08	32.99
TB100	24.83	30.49	HC100	23.41	30.96		TB100	23.67	28.59	HC100	24.8	32.22
TB101	23.39	28.59	HC101	22.62	28.52		TB101	23.24	28.83	HC101	24.96	31.87
TB102	24.2	29.49	HC102	23.21	28.88		TB102	24.63	30.82	HC102	25.44	33.21
TB103	22.95	26.99	HC103	23.91	29.69		TB103	21.88	26.7	HC103	25.13	32.7
TB104	24.03	31.02	HC104	23.58	29.52		TB104	23.14	28.67	HC104	24.82	31.17
TB105	23.98	28.47	HC105	23.09	28.69		TB105	21.97	28.09	HC105	24.16	31.94
TB106	23.37	28.65	HC106	24.59	30.12		TB106	24.31	29.36	HC106	24.85	32.76
TB107	22.79	28.64	HC107	24.22	30.37		TB107	23.49	30.29	HC107	25.53	33.11
TB108	23.56	28.77	HC108	23.83	29.76		TB108	22.64	28.45	HC108	25.43	32.96
TB109	23.53	28.38	HC109	22.68	28.63		TB109	23.1	30.08	HC109	25.23	32.72
TB110	24.16	30.37	HC110	22.48	27.63		TB110	23.07	29.21	HC110	25.37	33.15
TB111	23.66	30.08	HC111	22	28.15		TB111	22.83	28.42	HC111	25.74	32.02
TB112	25.76	31.43	HC112	24.45	30.59		TB112	23.72	31.56	HC112	25.35	33.49
TB113	23.91	28.28	HC113	22.75	29.23		TB113	22.66	30.72	HC113	26.58	34.51
TB114	25.45	29.99	HC114	24.35	30.99		TB114	22.43	28.79	HC114	25.36	33.25
TB115	23.13	28.13	HC115	22.94	29.95		TB115	23.84	30.24	HC115	26.04	33.62
TB116	24.33	28.5	HC116	23.73	30.14		TB116	23.73	30.39	HC116	24.92	32.85
TB117	22.12	27.13	HC117	22.5	28.86		TB117	22.91	28.16	HC117	24.93	32.31
TB118	23.73	29.2	HC118	23.55	30.21		TB118	22.95	30.34	HC118	24.6	31.63
TB119	23.51	30.23	HC119	23.51	30.82		TB119	22.18	27.51	HC119	25.17	32.48
TB120	23.31	28.65	HC120	22.91	29.92		TB120	22.49	29.4	HC120	25.38	32.7
TB121	22.76	27.48	HC121	22.35	29.15		TB121	22.99	30.38	HC121	23.45	30.49
TB122	24.85	30.19	HC122	23.09	28.11		TB122	23.29	31.06	HC122	25.21	32.23
TB123	23.89	29.13	HC123	23.07	27.97		TB123	22.84	31.11	HC123	24.44	32.68
TB124	22.68	27.25	HC124	23.68	29.32		TB124	23.47	31.36	HC124	24.4	33.26
TB125	23.42	28.14	HC125	23.19	27.98		TB125	22.95	30.34	HC125	26.48	35.01
TB126	22.76	28.03	HC126	25.25	30.8		TB126	23.01	28.75	HC126	24.23	30.44
TB127	22.57	27.99	HC127	23.44	31.99		TB127	22.74	29.51	HC127	26.42	34.48
TB128	23	28.75	HC128	24.95	32.17		TB128	22.75	28.7	HC128	25.46	33.17
TB129	22.6	27.59	HC129	22.68	30.23		TB129	22.91	29.13	HC129	25.05	32.43
TB130	23.1	29.76	HC130	23.86	31.82		TB130	24.75	31.11	HC130	23.26	30.97
TB131	22.5	27.36	HC131	21.69	27.62		TB131	23.24	29.47	HC131	25.11	32.55
TB132	23.39	28.77	HC132	23.27	29.93		TB132	23.12	30.44	HC132	25.3	32.88
TB133	26.09	31.73	HC133	23.05	29.53		TB133	23.17	30.33	HC133	24.35	32.13
TB134	24.49	31.07	HC134	22.85	28.49		TB134	23.2	29.76	HC134	22.87	29.9
TB135	24.91	31.21	HC135	22.32	27.7		TB135	22.93	29.97	HC135	24.62	31.36
TB136	26.06	31.96	HC136	24.36	29.91		TB136	22.66	28.86	HC136	24.42	31.26
TB137	23.5	29.31	HC137	24.08	30.74		TB137	22.67	30.53	HC137	24.68	31.28
TB138	25.36	30.82	HC138	24.76	31.93		TB138	23.17	29.49	HC138	24.1	31.68
TB139	23.89	28.98	HC139	25.37	32.15		TB139	23.33	29.17	HC139	22.88	31.09
TB140	24.64	28.66	HC140	25.51	31.81		TB140	23.21	29.62	HC140	25.45	33.03
TB141	24.45	30.23	HC141	25.55	31.33		TB141	23.08	29.8	HC141	25.55	31.45
TB142	25.51	29.95	HC142	23.29	29.93		TB142	23.08	28.91	HC142	23.29	30.08
TB143	24.32	30.12	HC143	24.41	30.85		TB143	23.35	29.19	HC143	24.41	31.32
TB144	24.85	29.97	HC144	23.61	28.83		TB144	22.88	29.82	HC144	23.61	30.67
TB145	23.28	27.85	HC145	24.22	30.88		TB145	23.23	29.42	HC145	24.22	30.95
TB146	24.51	30.97	HC146	26.52	33.3		TB146	23.23	29.7	HC146	26.52	32.43
TB147	23.78	28.06	HC147	24.13	30.59		TB147	23.01	30.68	HC147	24.13	31.41
TB148	22.6	27.69	HC148	24.39	30.8		TB148	22.85	27.39	HC148	24.39	31.44
TB149	21.97	27.64	HC149	24.92	31.28		TB149	22.98	28.87	HC149	24.92	31.99
TB150	22.91	28.08	HC150	24.22	30.88		TB150	22.82	28.56	HC150	24.22	30.5
TB151	24.6	29.3					TB151	23.08	28.77
TB152	24.64	30.06					TB152	22.59	28.42
TB153	27.31	31.48					TB153	23.17	28.82
TB154	24.17	28.07					TB154	23.13	30.77
TB155	24.71	29.28					TB155	23.12	30.96
TB156	25.18	30.34					TB156	26.98	33.53
TB157	25.99	31.84					TB157	23.52	31.87
TB158	25.58	31.54					TB158	23.49	32.58
TB159	24.74	28.53					TB159	23.04	30.9
TB160	24.1	28.6					TB160	23.4	31.07
TB161	26.86	31.71					TB161	23	29.3
TB162	24	28.55					TB162	23.28	30.19
TB163	25.23	30.87					TB163	23.12	30.24
TB164	24.48	30.22					TB164	23.26	30.78
TB165	23.42	28.8					TB165	23.12	29.39
TB166	23.37	28.67					TB166	22.83	29.22
TB167	24.48	30.86					TB167	22.45	28.35
TB168	23.29	29.03					TB168	22.96	29.35
TB169	24.67	30.13					TB169	23.33	29.02
TB170	21.75	26.84					TB170	23.03	28.93

## Sheet: Sheet2
1.25	3.1		0.321928	1.63227		7.02807	5.71773		23.35	30.3781		25.29	31.0077
1.15	2.02		0.201634	1.01436		7.14837	6.33564		24.14	31.2884		23.98	30.3156
1.36	2.58		0.443607	1.36737		6.90639	5.98263		23.42	30.3264		24.42	30.4026
2.15	4.53		1.10434	2.17951		6.24566	5.17049		21.9	28.1457		23.38	28.5505
3.15	2.39		1.65535	1.25701		5.69465	6.09299		25.35	31.0446		24.75	30.843
0.85	1.61		-0.234465	0.687061		7.58447	6.66294		22.73	30.3145		21.64	28.3029
0.74	2.81		-0.434403	1.49057		7.7844	5.85943		22.76	30.5444		25.07	30.9294
1.25	5.87		0.321928	2.55336		7.02807	4.79664		25.81	32.8381		23.95	28.7466
0.65	2.16		-0.621488	1.11103		7.97149	6.23897		25.33	33.3015		22.59	28.829
0.85	3.91		-0.234465	1.96717		7.58447	5.38283		24.07	31.6545		23.04	28.4228
0.78	1.46		-0.358454	0.545968		7.70845	6.80403		25.5	33.2085		21.82	28.624
0.95	3.1		-0.0740006	1.63227		7.424	5.71773		25.47	32.894		24.4	30.1177
1.25	2.12		0.321928	1.08406		7.02807	6.26594		25.18	32.2081		22.55	28.8159
1.33	1.9		0.411426	0.925999		6.93857	6.424		24.67	31.6086		24.36	30.784
1.8	2.06		0.847997	1.04264		6.502	6.30736		24.87	31.372		24.25	30.5574
0.74	3.13		-0.434403	1.64616		7.7844	5.70384		24.61	32.3944		24.46	30.1638
0.52	3.77		-0.943416	1.91456		8.29342	5.43544		21.42	29.7134		24.08	29.5154
0.68	5.05		-0.556393	2.33628		7.90639	5.01372		25.72	33.6264		24.12	29.1337
0.95	6.7		-0.0740006	2.74416		7.424	4.60584		24.85	32.274		23.86	28.4658
1.36	7.23		0.443607	2.854		6.90639	4.496		25.77	32.6764		23.15	27.646
1.47	3.04		0.555816	1.60407		6.79418	5.74593		25.42	32.2142		23.8	29.5459
1.58	4.54		0.659925	2.18269		6.69008	5.16731		24.94	31.6301		24.39	29.5573
2.15	3.44		1.10434	1.78241		6.24566	5.56759		25.33	31.5757		24.52	30.0876
1.95	2.39		0.963474	1.25701		6.38653	6.09299		25.46	31.8465		24.56	30.653
2.14	2.7		1.09761	1.43296		6.25239	5.91704		25.86	32.1124		22.39	28.307
0.52	1.48		-0.943416	0.565597		8.29342	6.7844		26.38	34.6734		23.46	30.2444
1.5	2.06		0.584963	1.04264		6.76504	6.30736		25.37	32.135		22.7	29.0074
0.47	2.27		-1.08927	1.18269		8.43927	6.16731		26.06	34.4993		23.28	29.4473
0.85	3.87		-0.234465	1.95233		7.58447	5.39767		25.99	33.5745		27.45	32.8477
0.66	3.55		-0.599462	1.82782		7.94946	5.52218		26.47	34.4195		23.19	28.7122
0.94	5.56		-0.0892673	2.47508		7.43927	4.87492		24.91	32.3493		23.45	28.3249
1.35	3.04		0.432959	1.60407		6.91704	5.74593		25.17	32.087		23.96	29.7059
1.25	1.98		0.321928	0.9855		7.02807	6.3645		25.38	32.4081		23.28	29.6445
1.06	2.53		0.0840643	1.33914		7.26594	6.01086		25.83	33.0959		23.7	29.7109
1.03	4.12		0.0426443	2.04264		7.30736	5.30736		25.42	32.7274		23.36	28.6674
1.11	2.35		0.15056	1.23266		7.19944	6.11734		25.81	33.0094		23.03	29.1473
1.5	1.57		0.584963	0.650765		6.76504	6.69924		22.81	29.575		23.65	30.3492
1.8	2.76		0.847997	1.46467		6.502	5.88533		23.65	30.152		23.38	29.2653
1.7	3.38		0.765535	1.75702		6.58447	5.59298		22.57	29.1545		22.5	28.093
1	2.12		0	1.08406		7.35	6.26594		24.81	32.16		23.34	29.6059
1.23	2.22		0.298658	1.15056		7.05134	6.19944		25.55	32.6013		24.04	30.2394
0.74	1.44		-0.434403	0.526069		7.7844	6.82393		25.07	32.8544		22.79	29.6139
0.84	3.04		-0.251539	1.60407		7.60154	5.74593		25.2	32.8015		22.5	28.2459
1.5	2.08		0.584963	1.05658		6.76504	6.29342		22.99	29.755		23.97	30.2634
1.8	1.87		0.847997	0.903038		6.502	6.44696		25.44	31.942		23.24	29.687
1.6	1.49		0.678072	0.575312		6.67193	6.77469		25.65	32.3219		23.9	30.6747
0.74	3.06		-0.434403	1.61353		7.7844	5.73647		25.62	33.4044		23.96	29.6965
0.52	3.69		-0.943416	1.88362		8.29342	5.46638		26.12	34.4134		24.11	29.5764
0.68	4.45		-0.556393	2.15381		7.90639	5.19619		25.08	32.9864		22.94	28.1362
0.95	5.38		-0.0740006	2.42761		7.424	4.92239		24.8	32.224		23.67	28.5924
1.36	3.38		0.443607	1.75702		6.90639	5.59298		24.96	31.8664		23.24	28.833
0.75	2.23		-0.415037	1.15704		7.76504	6.19296		25.44	33.205		24.63	30.823
0.86	5.78		-0.217591	2.53107		7.56759	4.81893		25.13	32.6976		21.88	26.6989
2	3.54		1	1.82375		6.35	5.52625		24.82	31.17		23.14	28.6663
0.74	2.35		-0.434403	1.23266		7.7844	6.11734		24.16	31.9444		21.97	28.0873
0.68	4.93		-0.556393	2.30159		7.90639	5.04841		24.85	32.7564		24.31	29.3584
0.85	1.46		-0.234465	0.545968		7.58447	6.80403		25.53	33.1145		23.49	30.294
0.88	2.9		-0.184425	1.53605		7.53442	5.81395		25.43	32.9644		22.64	28.4539
0.91	1.29		-0.136062	0.367371		7.48606	6.98263		25.23	32.7161		23.1	30.0826
0.74	2.31		-0.434403	1.20789		7.7844	6.14211		25.37	33.1544		23.07	29.2121
2.1	3.38		1.07039	1.75702		6.27961	5.59298		25.74	32.0196		22.83	28.423
0.58	0.71		-0.785875	-0.494109		8.13588	7.84411		25.35	33.4859		23.72	31.5641
0.67	0.61		-0.577767	-0.713119		7.92777	8.06312		26.58	34.5078		22.66	30.7231
0.69	1.98		-0.535332	0.9855		7.88533	6.3645		25.36	33.2453		22.43	28.7945
0.85	1.93		-0.234465	0.948601		7.58447	6.4014		26.04	33.6245		23.84	30.2414
0.67	1.61		-0.577767	0.687061		7.92777	6.66294		24.92	32.8478		23.73	30.3929
0.98	4.28		-0.0291463	2.09761		7.37915	5.25239		24.93	32.3091		22.91	28.1624
1.25	0.97		0.321928	-0.0439433		7.02807	7.39394		24.6	31.6281		22.95	30.3439
1.03	4.05		0.0426443	2.01792		7.30736	5.33208		25.17	32.4774		22.18	27.5121
1.02	1.36		0.0285692	0.443607		7.32143	6.90639		25.38	32.7014		22.49	29.3964
1.24	0.97		0.31034	-0.0439433		7.03966	7.39394		23.45	30.4897		22.99	30.3839
1.26	0.75		0.333424	-0.415037		7.01658	7.76504		25.21	32.2266		23.29	31.055
0.54	0.53		-0.888969	-0.915936		8.23897	8.26594		24.44	32.679		22.84	31.1059
0.35	0.69		-1.51457	-0.535332		8.86457	7.88533		24.4	33.2646		23.47	31.3553
0.44	0.97		-1.18442	-0.0439433		8.53442	7.39394		26.48	35.0144		22.95	30.3439
2.2	3.06		1.1375	1.61353		6.2125	5.73647		24.23	30.4425		23.01	28.7465
0.61	1.5		-0.713119	0.584963		8.06312	6.76504		26.42	34.4831		22.74	29.505
0.78	2.63		-0.358454	1.39506		7.70845	5.95494		25.46	33.1685		22.75	28.7049
0.98	2.19		-0.0291463	1.13093		7.37915	6.21907		25.05	32.4291		22.91	29.1291
0.78	1.99		-0.358454	0.992768		7.70845	6.35723		23.26	30.9685		24.75	31.1072
0.94	2.18		-0.0892673	1.12433		7.43927	6.22567		25.11	32.5493		23.24	29.4657
0.85	1.02		-0.234465	0.0285692		7.58447	7.32143		25.3	32.8845		23.12	30.4414
0.74	1.14		-0.434403	0.189034		7.7844	7.16097		24.35	32.1344		23.17	30.331
1.25	1.73		0.321928	0.790772		7.02807	6.55923		22.87	29.8981		23.2	29.7592
1.53	1.24		0.613532	0.31034		6.73647	7.03966		24.62	31.3565		22.93	29.9697
1.42	2.22		0.505891	1.15056		6.84411	6.19944		24.42	31.2641		22.66	28.8594
1.68	0.7		0.748461	-0.514573		6.60154	7.86457		24.68	31.2815		22.67	30.5346
0.85	2.04		-0.234465	1.02857		7.58447	6.32143		24.1	31.6845		23.17	29.4914
0.55	2.84		-0.862496	1.50589		8.2125	5.84411		22.88	31.0925		23.33	29.1741
0.85	1.92		-0.234465	0.941106		7.58447	6.40889		25.45	33.0345		23.21	29.6189
2.74	1.55		1.45418	0.632268		5.89582	6.71773		25.55	31.4458		23.08	29.7977
1.47	2.86		0.555816	1.51602		6.79418	5.83398		23.29	30.0842		23.08	28.914
1.36	2.84		0.443607	1.50589		6.90639	5.84411		24.41	31.3164		23.35	29.1941
1.22	1.33		0.286881	0.411426		7.06312	6.93857		23.61	30.6731		22.88	29.8186
1.54	2.24		0.62293	1.1635		6.72707	6.1865		24.22	30.9471		23.23	29.4165
2.71	1.84		1.43829	0.879706		5.91171	6.47029		26.52	32.4317		23.23	29.7003
1.05	0.8		0.0703893	-0.321928		7.27961	7.67193		24.13	31.4096		23.01	30.6819
1.23	7.02		0.298658	2.81147		7.05134	4.53853		24.39	31.4413		22.85	27.3885
1.21	2.75		0.275007	1.45943		7.07499	5.89057		24.92	31.995		22.98	28.8706
2.1	3.06		1.07039	1.61353		6.27961	5.73647		24.22	30.4996		22.82	28.5565
	3.16			1.65992			5.69008					23.08	28.7701
	2.86			1.51602			5.83398					22.59	28.424
	3.26			1.70487			5.64513					23.17	28.8151
	0.82			-0.286304			7.6363					23.13	30.7663
	0.71			-0.494109			7.84411					23.12	30.9641
	1.74			0.799087			6.55091					26.98	33.5309
	0.5			-1			8.35					23.52	31.87
	0.3			-1.73697			9.08697					23.49	32.577
	0.7			-0.514573			7.86457					23.04	30.9046
	0.8			-0.321928			7.67193					23.4	31.0719
	2.07			1.04963			6.30037					23	29.3004
	1.36			0.443607			6.90639					23.28	30.1864
	1.17			0.226509			7.12349					23.12	30.2435
	0.89			-0.168123			7.51812					23.26	30.7781
	2.12			1.08406			6.26594					23.12	29.3859
	1.95			0.963474			6.38653					22.83	29.2165
	2.74			1.45418			5.89582					22.45	28.3458
	1.95			0.963474			6.38653					22.96	29.3465
	3.16			1.65992			5.69008					23.33	29.0201
	2.73			1.4489			5.9011					23.03	28.9311
